# Supplementary material for: Impact of homologous recombination on core genome phylogenies
Source: BMC Genomics. 2020 Nov 25;21:829. doi: 10.1186/s12864-020-07262-x (PMC7691112; doi:10.1186/s12864-020-07262-x)
Supplement: Supplementary file 6 — Additional file 6: Table S1. Summary of the core genomes. [file 12864_2020_7262_MOESM6_ESM.txt]

SP	Strains	GC%	Av_Bootstrap	Av_TTS	Length_Core_Genome	Genome_size(MB)	Lifestyle	Clade
Acinetobacter_pittii	34	38.7842	89.0967741935	49.36342788	2584140	4.0212	free_living	Gammaproteobacteria
Actinobacillus_pleuropneumoniae	15	41.157126087	98.1666666667	74.8404840484	1673793	2.27236913043	animal_pathogen	Gammaproteobacteria
Aeromonas_hydrophila	29	61.3051317073	58.1923076923	19.9813459607	3366054	4.85646560976	free_living	Gammaproteobacteria
Aggregatibacter_actinomycetemcomitans	20	44.3973	99.7647058824	53.6215228666	1517985	2.18749576923	commensal	Gammaproteobacteria
Bacillus_amyloliquefaciens	31	46.1852416667	97.0	33.9315675157	2815353	4.08667916667	free_living	Firmicutes
Bacillus_coagulans	15	46.73	97.5	61.1881188119	1929141	3.296639	free_living	Firmicutes
Bacillus_licheniformis	15	45.9318181818	88.3333333333	51.2541254125	3278256	4.29817136364	free_living	Firmicutes
Bacillus_methylotrophicus	24	46.3814586207	96.5714285714	50.7903421921	3028485	3.99684233333	free_living	Firmicutes
Bacillus_pumilus	26	41.492016129	88.8260869565	42.3008015087	2787909	3.72804774194	free_living	Firmicutes
Bifidobacterium_bifidum	19	62.7115384615	64.125	64.7318028506	1524030	2.20993428571	commensal	Actinobacteria
Bifidobacterium_breve	26	58.77205	62.652173913	32.4846770391	1541124	2.30116242424	commensal	Actinobacteria
Bifidobacterium_longum	40	59.8094067797	62.2432432432	35.6627007239	1479042	2.4646825	commensal	Actinobacteria
Bordetella_bronchiseptica	40	68.1257575758	72.5675675676	39.2652836712	4123281	5.24891484848	animal_pathogen	Betaproteobacteria
Bordetella_pertussis	32	67.4020895522	51.1034482759	9.99548672815	2215767	3.69379097015	animal_pathogen	Betaproteobacteria
Borrelia_burgdorferi	14	28.3349707317	94.0	78.7156215622	810927	1.1859964878	animal_pathogen	Spirochaetia
Brachyspira_hyodysenteriae	19	27.0113	65.9375	55.1898596453	2236542	3.05181095238	animal_pathogen	Spirochaetia
Bradyrhizobium_japonicum	17	63.6571428571	100.0	52.0477047705	3595671	9.15084047619	plant_commensal	Alphaproteobacteria
Brucella_abortus	39	57.2054479042	93.7777777778	78.3307742539	2569911	3.29129508982	animal_pathogen	Alphaproteobacteria
Brucella_melitensis	25	57.223025	96.4545454545	63.0198019802	2623497	3.29230625	animal_pathogen	Alphaproteobacteria
Brucella_suis	21	57.2206781818	91.6666666667	64.2673752669	2634954	3.32083436364	animal_pathogen	Alphaproteobacteria
Burkholderia_cenocepacia	21	66.8714225806	82.2222222222	33.1064356436	4157814	7.69713258065	free_living	Betaproteobacteria
Burkholderia_multivorans	27	67.0618918919	91.125	39.1667738202	3950535	6.90025378378	free_living	Betaproteobacteria
Burkholderia_stagnalis	24	67.6222222222	83.4285714286	52.8226506861	5730333	7.64343111111	free_living	Betaproteobacteria
Burkholderia_territorii	25	66.6580645161	75.6363636364	17.4525422467	5151183	6.89213580645	free_living	Betaproteobacteria
Burkholderia_vietnamiensis	29	67.0629027778	66.8461538462	39.6936432774	4708431	6.86852583333	free_living	Betaproteobacteria
Campylobacter_fetus	22	33.6673464286	99.8421052632	66.514997088	942417	1.86594935484	animal_pathogen	delta/epsilon_subdivisions
Chlamydia_psittaci	17	39.0375296296	97.2857142857	61.0636063607	542469	1.19581388889	intracellular_pathogen	Chlamydiae
Chlamydia_trachomatis	68	41.0435257812	79.0	49.9766796956	900957	1.44271992188	intracellular_pathogen	Chlamydiae
Citrobacter_freundii	22	51.6499641509	95.0526315789	53.782032615	3411768	5.27213471698	free_living	Gammaproteobacteria
Clostridium_perfringens	15	28.2392388889	95.6666666667	59.4199419942	2093385	3.52985666667	free_living	Firmicutes
Comamonas_testosteroni	20	61.40006	99.8823529412	50.9877416313	3609201	5.573342	free_living	Betaproteobacteria
Corynebacterium_diphtheriae	18	53.5291666667	96.6666666667	60.0279258695	1764048	2.43461958333	animal_pathogen	Actinobacteria
Corynebacterium_pseudotuberculosis	26	52.1702702703	89.2173913043	65.2252368094	1823154	2.34107243243	animal_pathogen	Actinobacteria
Dehalococcoides_mccartyi	15	47.4125	98.6666666667	62.6182618262	968283	1.421365625	free_living	Chloroflexi
Enterobacter_asburiae	35	55.6916382979	89.53125	28.7442960091	3404346	4.94198042553	commensal	Gammaproteobacteria
Enterobacter_hormaechei	39	54.968852459	77.25	51.2080619827	3568104	5.09606885246	commensal	Gammaproteobacteria
Escherichia_albertii	31	49.590625	93.1428571429	55.6725057121	3270396	4.7702565625	commensal	Gammaproteobacteria
Fusobacterium_nucleatum	30	27.1075634146	95.6296296296	17.204620462	1301604	2.33107682927	commensal	Fusobacteriia
Gallibacterium_anatis	21	39.7722545455	73.3333333333	9.56683168317	1616964	2.492255	commensal	Gammaproteobacteria
Gardnerella_vaginalis	25	42.3	98.1818181818	29.8150078166	768258	1.61314978261	animal_pathogen	Actinobacteria
Haemophilus_parainfluenzae	15	39.2882352941	99.3333333333	44.2334233423	1439736	2.02616235294	commensal	Gammaproteobacteria
Kingella_kingae	41	46.6586956522	98.5789473684	63.498349835	1235235	2.00099304348	commensal	Betaproteobacteria
Lactobacillus_casei	24	46.55935	90.0476190476	65.4189103121	1640766	3.01169147059	commensal	Firmicutes
Lactobacillus_crispatus	20	36.888	99.4705882353	93.3887317303	1280322	2.2070868	commensal	Firmicutes
Lactobacillus_delbrueckii	19	49.7995068966	96.9375	7.35502121641	963264	1.88856413793	commensal	Firmicutes
Lactobacillus_fermentum	15	51.7373157895	98.3333333333	64.400440044	1131435	2.02699105263	commensal	Firmicutes
Lactobacillus_helveticus	15	36.7629954545	98.5	63.2123212321	975348	2.04424227273	commensal	Firmicutes
Lactobacillus_kunkeei	15	36.9411764706	91.8333333333	24.9834983498	1157655	1.54320176471	commensal	Firmicutes
Lactobacillus_paracasei	36	46.2964415094	93.9090909091	49.9552858512	1362444	2.94431132075	commensal	Firmicutes
Lactobacillus_plantarum	43	44.5282607143	89.3	61.5431742321	2065068	3.30323107143	commensal	Firmicutes
Lactobacillus_rhamnosus	30	46.6656548387	96.5555555556	57.5759075908	1927383	2.97860532258	commensal	Firmicutes
Lactococcus_lactis	55	35.1424485714	92.6923076923	43.5393008689	1301208	2.52310657143	free_living	Firmicutes
Leptospira_borgpetersenii	15	40.142616129	96.75	84.7684768477	2488128	3.89372032258	animal_pathogen	Spirochaetia
Leptospira_kirschneri	20	35.9777777778	98.1176470588	82.1340169731	2893500	4.43203037037	animal_pathogen	Spirochaetia
Leptospira_noguchii	15	35.5866666667	85.8333333333	61.5391539154	2833332	4.71334533333	animal_pathogen	Spirochaetia
Leptospira_santarosai	30	41.60618	81.7037037037	44.4174917492	2805450	4.03320657143	animal_pathogen	Spirochaetia
Leptospira_weilii	14	40.8411764706	97.6363636364	78.6166116612	2589111	4.25398588235	animal_pathogen	Spirochaetia
Leuconostoc_mesenteroides	15	37.85474375	98.5833333333	89.9559955996	1039788	1.915335625	free_living	Firmicutes
Methanosarcina_mazei	25	41.5859375	97.0	56.2480458572	2396916	4.070018125	free_living	Methanomicrobia
Microcystis_aeruginosa	16	42.6823529412	99.7692307692	57.9147914792	2298180	4.97376647059	free_living	Cyanobacteria/Melainabacteria_group
Moraxella_catarrhalis	19	41.9260869565	65.1875	46.0954556994	1364475	1.90384043478	commensal	Gammaproteobacteria
Morganella_morganii	15	50.8117647059	99.8333333333	75.9185918592	2678253	3.98036294118	commensal	Gammaproteobacteria
Mycobacterium_abscessus	42	64.0317194444	89.6923076923	21.0462938186	3806877	5.14822948413	free_living	Actinobacteria
Oenococcus_oeni	36	37.8693548387	98.8787878788	65.5764931332	1123455	1.79989532258	free_living	Firmicutes
Paenibacillus_polymyxa	19	45.347185	99.875	39.9847677075	3478605	5.8272605	free_living	Firmicutes
Pasteurella_multocida	27	40.2910767442	94.125	40.4140414041	1411227	2.27754581395	commensal	Gammaproteobacteria
Porphyromonas_gingivalis	17	48.3736842105	82.9285714286	80.5355535554	1559514	2.32024894737	animal_pathogen	Bacteroidetes/Chlorobi_group
Propionibacterium_freudenreichii	19	67.2619047619	90.5625	37.5748014362	1757565	2.5970447619	free_living	Actinobacteria
Proteus_mirabilis	32	38.7816911111	75.6896551724	66.9745362815	2811942	3.961596	commensal	Gammaproteobacteria
Pseudomonas_amygdali	27	58.06864	92.75	52.4731044533	2999334	6.1258234	free_living	Gammaproteobacteria
Pseudomonas_chlororaphis	15	62.6613	93.8333333333	39.2249224922	3728754	6.815334375	free_living	Gammaproteobacteria
Pseudomonas_denitrificans	14	66.1411764706	100.0	85.794829483	4542366	6.62127764706	free_living	Gammaproteobacteria
Salinispora_arenicola	38	69.5	85.5142857143	72.0381413141	3858279	5.68606510638	free_living	Actinobacteria
Salinispora_pacifica	32	69.68	98.6896551724	59.4806916589	3179559	5.32121275	free_living	Actinobacteria
Staphylococcus_warneri	15	32.65341875	94.75	83.0723072307	1383423	2.5123775	commensal	Firmicutes
Streptococcus_anginosus	18	38.665	97.3333333333	28.7446052297	1195629	1.9695045	commensal	Firmicutes
Streptococcus_dysgalactiae	13	39.3733333333	99.1	58.6456859972	1241769	2.087086	commensal	Firmicutes
Streptococcus_gordonii	18	40.45	91.6	30.7755775577	1550463	2.18908363636	commensal	Firmicutes
Streptococcus_oralis	27	41.12965	90.2916666667	22.0476395465	1061952	1.98832566667	commensal	Firmicutes
Streptococcus_parasanguinis	24	42.0751413793	79.4285714286	23.7189508424	1423101	2.25496034483	commensal	Firmicutes
Streptococcus_pseudopneumoniae	34	40.00992	97.0	29.5639662489	1089966	2.061107	commensal	Firmicutes
Streptococcus_pyogenes	33	38.4941634241	79.0666666667	52.8432605165	1248366	1.83081552529	commensal	Firmicutes
Streptococcus_salivarius	15	40.442815	99.75	44.3224322432	1434036	2.480806	commensal	Firmicutes
Streptococcus_sanguinis	27	42.9903225806	92.4166666667	8.21709500142	1668333	2.37981625	commensal	Firmicutes
Streptococcus_sobrinus	21	43.4833333333	99.6666666667	52.3425063095	994743	2.10360083333	commensal	Firmicutes
Tropheryma_whipplei	17	46.3473684211	94.4285714286	72.9546031526	702045	0.913393526316	commensal	Actinobacteria
Vibrio_alginolyticus	15	44.5135142857	80.25	46.2156215621	3685374	5.21355818182	free_living	Gammaproteobacteria
Vibrio_campbellii	15	45.4530227273	77.8333333333	33.9603960396	3227694	5.47809681818	free_living	Gammaproteobacteria
Vibrio_cyclitrophicus	18	43.5380952381	70.2666666667	36.5221412251	3691626	5.06254285714	free_living	Gammaproteobacteria
Vibrio_harveyi	26	44.9677419355	65.4782608696	32.8241395568	3515055	5.85477096774	free_living	Gammaproteobacteria
Vibrio_splendidus	19	44.16	92.875	30.7964312915	3252024	5.4965625	free_living	Gammaproteobacteria
Vibrio_vulnificus	30	46.6152026316	90.4814814815	62.5610561056	3577734	5.06087526316	free_living	Gammaproteobacteria
Xanthomonas_campestris	22	64.7639534884	100.0	55.889633081	2919456	4.99575790698	plant_pathogen	Gammaproteobacteria
Xanthomonas_citri	38	64.6969347222	97.4571428571	64.8000829495	2836764	5.26137666667	plant_pathogen	Gammaproteobacteria
Xanthomonas_oryzae	18	63.955008	99.9333333333	84.6280781924	2493894	4.77589	plant_pathogen	Gammaproteobacteria
Xanthomonas_perforans	17	64.7382352941	88.4285714286	50.0525052505	3898830	5.24039441176	plant_pathogen	Gammaproteobacteria
Xylella_fastidiosa	18	51.9894	99.0666666667	75.3236862148	1481433	2.58712241379	plant_pathogen	Gammaproteobacteria
Yersinia_frederiksenii	22	47.32425	89.6315789474	77.281110464	3070698	4.88730291667	free_living	Gammaproteobacteria
Yersinia_pestis	22	47.646805	94.1578947368	57.4184624345	2352522	4.57319301418	animal_pathogen	Gammaproteobacteria
Yersinia_pseudotuberculosis	33	47.4209104167	97.8666666667	72.3767614857	3122730	4.65979520833	free_living	Gammaproteobacteria
